# Supplementary material for: Detection of abnormal extraocular muscles in small datasets of computed tomography images using a three-dimensional variational autoencoder
Source: Sci Rep. 2023 Jan 31;13:1765. doi: 10.1038/s41598-023-28082-5 (PMC9889739; doi:10.1038/s41598-023-28082-5)
Supplement: Supplementary file 1 — Supplementary Information 1. [file 41598_2023_28082_MOESM1_ESM.ipynb]

# %% [code]
import pickle 
import numpy as np 
import torch 
import torch.nn as nn 
import torch.optim as optim 
import torchvision 
import torchvision.transforms as transforms 
from torch.utils.data import DataLoader, Dataset 
from torchsummary import summary 
from tqdm import tqdm 
import os 
import matplotlib.pyplot as plt 
import cv2 
import matplotlib.cm as cm 
from scipy import stats 
from scipy.stats import normaltest 
from scipy.stats import levene

# %% [code]
os.environ['CUDA_LAUNCH_BLOCKING'] = "1"
os.environ["CUDA_VISIBLE_DEVICES"] = "0"

# %% [code]
device = 'cuda' if torch.cuda.is_available() else 'cpu'

# %% [code]
torch.cuda.device_count()

# %% [code]
latent_dim = 8
resize_pixel = 64 
epochs = 100
PATH = './VAE_Unet_checkpoint_220831.pt' 
loss_path = "Loss_full_connection.tif"

# %% [code]
with open ('normal_dataset_n276_220727RCC_r64.pickle', 'rb') as f:
    load_datasets4 = pickle.load(f)

# %% [code]
train_set2 = []
for dataset in load_datasets4:
    images = np.array(dataset[0], dtype = np.float32)
    train_set2.append([images, dataset[1]])

# %% [code]
with open ('validation_dataset_n58_220801RCC_r64.pickle', 'rb') as f:
    load_datasets5 = pickle.load(f)

# %% [code]
validation_set2 = []
for dataset in load_datasets5:
    images = np.array(dataset[0], dtype = np.float32)
    validation_set2.append([images, dataset[1]])

# %% [code]
with open ('abnormal_dataset_n96_220801RCC_TAO_r64.pickle', 'rb') as f:
    datasets_abnormal2 = pickle.load(f)

# %% [code]
abnormal_set2 = []
for dataset in datasets_abnormal2:
    images = np.array(dataset[0], dtype = np.float32)
    abnormal_set2.append([images, dataset[1]])

# %% [code]
def remove_bone(dataset, value1 = 0.375, value2 = 0.71):#0.375  0.65 0.71
    modified = []
    dataset_c = dataset.copy()
    for i in range(len(dataset_c)):
        idx = (dataset_c[i][0] >= value2) | (dataset_c[i][0] <= value1)
        dataset_c[i][0][idx] = 0#best 0.3
        idx2 = (dataset_c[i][0] != 0)
        dataset_c[i][0][idx2] = 0.69 # 0.65#0.68 #best 0.7
        modified.append(dataset_c[i])
        
    return modified

# %% [code]
train_set_rb = remove_bone(train_set2)

# %% [code]
validation_set_rb = remove_bone(validation_set2)

# %% [code]
abnormal_set_rb = remove_bone(abnormal_set2)

# %% [code]
class CustomDataset(Dataset):
    def __init__(self, data1, data2, normal = True):
        self.data1 = data1
        self.data2 = data2
        self.normal = normal
        
    def __len__(self):
        return len(self.data1)
    
    def __getitem__(self, idx):
        sample = self.data1[idx][0].reshape(1, resize_pixel, resize_pixel, resize_pixel)
        sample = torch.tensor(sample)
        sample2 = self.data2[idx][0].reshape(1, resize_pixel, resize_pixel, resize_pixel)
        sample2 = torch.tensor(sample2)
        label = self.data2[idx][1]
            
        return sample, sample2, label

# %% [code]
train_dataset = CustomDataset(train_set_rb, train_set_rb, normal = True)

# %% [code]
train_loader = DataLoader(train_dataset, batch_size = 32, shuffle = True) # maxpool로 메모리 과부하되어 size 줄임

# %% [code]
validation_dataset = CustomDataset(validation_set_rb, validation_set_rb, normal = True)

# %% [code]
validation_loader = DataLoader(validation_dataset, batch_size = 1, shuffle = False)

# %% [code]
abnormal_dataset = CustomDataset(abnormal_set_rb, abnormal_set_rb, normal = True)

# %% [code]
abnormal_loader = DataLoader(abnormal_dataset, batch_size = 1, shuffle = False)

# %% [code]
class Unet(nn.Module):
    def __init__(self, latent_dim):
        super(Unet, self).__init__()
        
        self.layer_dn1 = nn.Sequential(
            nn.Conv3d(1, 64, 3, stride = 1, padding = 1),
            nn.BatchNorm3d(64),
            nn.ReLU(),
            nn.Dropout3d(p = 0.19),
            nn.MaxPool3d(2, stride = 2)
        )
        
        
        self.layer_dn2 = nn.Sequential(
            nn.Conv3d(64, 128, 3, stride = 1, padding = 1),
            nn.BatchNorm3d(128),
            nn.ReLU(),
            nn.Dropout3d(p = 0.19),
            nn.MaxPool3d(2, stride = 2)
        )
        
        self.layer_dn3 = nn.Sequential(
            nn.Conv3d(128, 256, 3, stride = 1, padding = 1),
            nn.BatchNorm3d(256),
            nn.ReLU(),
            nn.Dropout3d(p = 0.20), 
            nn.MaxPool3d(2, stride = 2)
        )    
        

        self.layer_dn4 = nn.Sequential(
            nn.Conv3d(256, 512, 3, stride = 1), 
            nn.BatchNorm3d(512),
            nn.ReLU(),
            nn.Dropout3d(p = 0.23), 
            nn.MaxPool3d(2, stride = 2)
        )
    
        
        self.flatten = nn.Flatten(start_dim = 1)
        
        self.fc_layer_dn = nn.Sequential(
            nn.Linear(512*3*3*3, 912), 
            nn.ReLU(),
        )
        
        self.mean = nn.Linear(912, latent_dim)
        self.var = nn.Linear(912, latent_dim)
        
        self.fc_layer_up = nn.Sequential(
            nn.Linear(latent_dim, 912),
            nn.ReLU(),
            nn.Linear(912, 512*3*3*3) 
            )
        
        self.unflatten = nn.Unflatten(1, (512, 3, 3, 3)) #(1024, 2, 2, 2))
        
        self.layer_up2 = nn.Sequential(
            nn.ConvTranspose3d(512, 256, 3, stride = 2, output_padding = 1),
            nn.BatchNorm3d(256),
            nn.LeakyReLU(0.6)
            )
        
        self.layer_up3 = nn.Sequential(
            nn.ConvTranspose3d(256, 128, 3, stride = 2, padding = 1, output_padding = 1),
            nn.BatchNorm3d(128),
            nn.LeakyReLU(0.6)
            )

        
        self.layer_up4 = nn.Sequential(
            nn.ConvTranspose3d(128, 64, 3, stride = 2, padding = 1, output_padding = 1),
            nn.LeakyReLU(0.6)
            )
        
 
        self.layer_up5 = nn.Sequential(
            nn.ConvTranspose3d(64, 1, 3, stride = 1,padding = 1),
            nn.Upsample(scale_factor = 2, mode = 'trilinear', align_corners=True)
            )
        

        
    def reparameterization(self, mean, var):
        epsilon = torch.randn_like(var).to(device)
        z = mean + var * epsilon
        return z

        
    def forward(self, input):
        conv_out = []
        comp_out = []
        latent_dim_out = []
        out = self.layer_dn1(input)
        conv_out.append(out) #0 
        out = self.layer_dn2(out)
        conv_out.append(out) #1
        out = self.layer_dn3(out)
        conv_out.append(out) #2
        out = self.layer_dn4(out)
        conv_out.append(out)#3
        out = self.flatten(out)  
        out = self.fc_layer_dn(out)
        mean = self.mean(out)
        log_var = self.var(out)
        out = self.reparameterization(mean, torch.exp(0.5 * log_var + 1e-6))
        latent_dim_out.append(out)
        out = self.fc_layer_up(out)
        out = self.unflatten(out)
        out = self.layer_up2(out)
        out = self.layer_up3(out)
        out = self.layer_up4(out)
        comp_out.append(out)
        out = self.layer_up5(out)
        out = torch.sigmoid(out)
        
        return out, comp_out, latent_dim_out, mean, log_var

# %% [code]
unet = Unet(latent_dim)

# %% [code]
unet = unet.to(device)

# %% [code]
summary(unet, input_size = (1, resize_pixel, resize_pixel, resize_pixel))

# %% [code]
def loss_function(out, x, mean, log_var):
    reproduction_loss = nn.functional.mse_loss(out, x, reduction = 'sum')
    KLD = -0.5 * torch.sum(1 + log_var - torch.square(mean) - torch.exp(log_var+1e-6))
    return reproduction_loss, KLD 

# %% [code]
optimizer = optim.Adam(unet.parameters(), lr = 1e-3)

# %% [code]
class LRScheduler():
    def __init__(self, optimizer, patience = 3, min_lr = 1e-5, factor = 0.3):
        self.optimizer = optimizer
        self.patience = patience
        self.min_lr = min_lr
        self.factor = factor
        self.lr_scheduler = optim.lr_scheduler.ReduceLROnPlateau(
                    self.optimizer, 
                    mode = 'min',
                    patience = self.patience,
                    factor = self.factor, 
                    min_lr = self.min_lr,
                    verbose = True
        )
    
    def __call__(self, loss):
        self.lr_scheduler.step(loss)

# %% [code]
lr_scheduler = LRScheduler(optimizer)

# %% [code]
class EarlyStopping():
    def __init__(self, patience = 5, verbose = True, delta = 0, path = PATH):
        self.patience = patience
        self.counter = 0
        self.best_score = None
        self.early_stop = False
        self.val_loss_min = np.Inf
        self.verbose = verbose
        self.delta = delta
        self.path = path
        
    def __call__(self, val_loss, model):
        score = val_loss
        if self.best_score is None:
            self.best_score = score
            self.save_checkpoint(val_loss, model)
            
        elif score > (self.best_score + self.delta):
            self.counter += 1
            print(f'EarlyStopping counter: {self.counter} out of {self.patience}')
            if self.counter >= self.patience:
                self.early_stop = True
        
        else:
            self.best_score = score
            self.save_checkpoint(val_loss, model)
            self.counter = 0
            
    def save_checkpoint(self, val_loss, model):
        if self.verbose:
            print(f'Validation loss decreased ({self.val_loss_min:.6f} --> {val_loss:.6f}). Saving model ...')
        torch.save(model.state_dict(), self.path)
        self.val_loss_min = val_loss

# %% [code]
early_stopping = EarlyStopping()

# %% [code]
def train(epoch, model, train_loader, optimizer):
    model.train()
    train_loss = 0.
    reproduction_loss = 0.
    KLD_loss = 0.
    
    for batch_idx, (x, y, _) in enumerate(train_loader):
        torch.autograd.set_detect_anomaly(True)
        x = x.to(device) 
        y = y.to(device)
        
        optimizer.zero_grad()
        out, _, _, mean, log_var = model(x) 
        BCE, KLD = loss_function(out, y, mean, log_var) 
        reproduction_loss += BCE.item()
        KLD_loss += KLD.item() 
        loss = BCE+KLD 
        train_loss += loss.item()
        
        loss.backward()
        optimizer.step()
        
    print("======> Epoch: {} Average loss: {:.4f}".format(
        epoch, train_loss / len(train_loader.dataset)))
    
    return train_loss / len(train_loader.dataset), reproduction_loss / len(train_loader.dataset), KLD_loss / len(train_loader.dataset)

# %% [code]
def test(model, test_loader):
    model.eval()
    test_loss = []
    comp_outs = []
    latent_dim_outs = []
    output = []
    reproduction_loss = []
    KLD_loss = []
    with torch.no_grad():
        for batch_idx, (x, y, _) in enumerate(test_loader):
            x = x.to(device)
            y = y.to(device)
        
            optimizer.zero_grad()
            out, comp_out, latent_dim_out, mean, log_var = model(x) 
            BCE, KLD = loss_function(out, y, mean, log_var)  
            reproduction_loss.append(BCE.item())
            KLD_loss.append(KLD.item()) 
            loss = BCE + KLD 
            test_loss.append(loss.item())
            output.append(out.detach().cpu())
            comp_outs.append(comp_out[0].detach().cpu())
            latent_dim_outs.append(latent_dim_out[0].detach().cpu())

    return test_loss, comp_outs, latent_dim_outs, output, reproduction_loss, KLD_loss #mean, log_var

# %% [code]
train_dataset2 = CustomDataset(train_set_rb, train_set_rb, normal = True)
train_loader2 = DataLoader(train_dataset2, batch_size = 1, shuffle = False)

# %% [code]
reproduction_losses = []
KLD_losses = []
total_losses = []

validation_losses = []
ab_losses = []


for epoch in tqdm(range(0, epochs)):
    train_loss, reproduction_loss, KLD_loss = train(epoch, unet, train_loader, optimizer)
    reproduction_losses.append(reproduction_loss)
    KLD_losses.append(KLD_loss)
    total_losses.append(train_loss)
    lr_scheduler(train_loss)
    early_stopping(train_loss, unet)
    
    if (epoch+1)%1 == 0:
        abnormal_loss, ab_comp_out, ab_latent_dim, _, abnormal_reproduction, abnormal_KLD = test(unet, abnormal_loader)
        validation_loss, val_comp_out, val_latent_dim, _, validation_reproduction, validation_KLD = test(unet, validation_loader)
        validation_losses.append(np.mean(np.array(validation_loss)))
        ab_losses.append(np.mean(np.array(abnormal_loss)))

        print(f'Epoch: {epoch+1}')
        print(f'validation_loss: min {min(validation_loss)}, max {max(validation_loss)}')
        print(f'abnormal_loss: min {min(abnormal_loss)}, max {max(abnormal_loss)}')
        print(f'mean_validation_loss: {np.mean(np.array(validation_loss))}')
        print(f'median_abnormal_loss: {np.median(np.array(abnormal_loss))}')
        print(f'mean_abnormal_loss: {np.mean(np.array(abnormal_loss))}')

    print('\n')

# %% [code]
fig, ax = plt.subplots(1, 1, figsize = (16, 10))

plt.ylim(10000, 50000)
ax.plot(total_losses, color = 'b')
ax.set_title('Total loss', size = 20)
ax.plot(range(0, len(validation_losses)), validation_losses, color = 'g')
ax.plot(range(0, len(ab_losses)), ab_losses, color = 'r')
plt.legend(["Train", "Validation - Normal", "Validation - Abnormal"], fontsize = 14)
plt.savefig(loss_path, dpi = 300)
plt.show()

# %% [code]
def display_image_grid (images_filepaths, predicted_labels = (), cols = 8, cmap = cm.gray):
    rows = (len(images_filepaths)-8) // cols
    images_filepaths = images_filepaths.transpose(2, 0, 1, 3)
    images_filepaths = images_filepaths[0:-8, :, :, :]
    figure, ax = plt.subplots(nrows = rows, ncols = cols, figsize = (30, 30))
    for i, image_filepath in enumerate(images_filepaths):
        ax.ravel()[i].imshow(image_filepath, cmap = cmap)
        ax.ravel()[i].set_title(i+1, color = 'black', fontsize = 20)
        ax.ravel()[i].set_axis_off()
    plt.tight_layout()
    plt.show()

# %% [code]
def display_image_grid2 (images_filepaths1, images_filepaths2, predicted_labels = (), cols = 8, cmap = cm.gray):
    rows = (len(images_filepaths1)-8) // cols
    images_filepaths1 = images_filepaths1.transpose(2, 0, 1, 3)
    images_filepaths1 = images_filepaths1[0:-8, :, :, :]
    images_filepaths2 = images_filepaths2.transpose(2, 0, 1, 3)
    images_filepaths2 = images_filepaths2[0:-8, :, :, :]
    images_filepaths = zip(images_filepaths1, images_filepaths2)
    figure, ax = plt.subplots(nrows = rows, ncols = cols, figsize = (30, 30))
    for i, image_filepath in enumerate(images_filepaths):
        ax.ravel()[i].imshow(image_filepath[0], cmap = cmap)
        ax.ravel()[i].imshow(image_filepath[1], cmap = cm.jet, alpha = 0.4)
        ax.ravel()[i].set_title(i+1, color = 'black', fontsize = 20)
        ax.ravel()[i].set_axis_off()
    plt.tight_layout()
    plt.show()

# %% [code]
display_image = abnormal_set_rb[0][0]

# %% [code]
display_image = display_image.reshape(1, 64, 64, 64)

# %% [code]
display_image = torch.tensor(display_image, dtype = torch.float32)

# %% [code]
display_input = display_image.unsqueeze(0).to(device)

# %% [code]
out_image, _, _, mean, log_var = unet(display_input) 

# %% [code]
out_reshaped = out_image.detach().cpu().numpy().squeeze(0).transpose(1, 2, 3, 0)

# %% [code]
out_reshaped.shape

# %% [code]
difference = np.power(display_input.detach().cpu().numpy().squeeze(0).transpose(1, 2, 3, 0) - out_reshaped, 2)

# %% [code]
display_image_grid2(display_input.detach().cpu().numpy().squeeze(0).transpose(1, 2, 3, 0), difference)

# %% [code]
display_image_grid(out_reshaped)

# %% [code]
display_image_grid(display_input.detach().cpu().numpy().squeeze(0).transpose(1, 2, 3, 0))

# %% [code]
train_loss, t_comp_out, t_latent_dim, train_out, _, _ = test(unet, train_loader2)

# %% [code]
validation_dataset2 = CustomDataset(validation_set_rb, validation_set_rb, normal = True)

# %% [code]
validation_loader2 = DataLoader(validation_dataset2, batch_size = 1, shuffle = False)

# %% [code]
validation_loss2, val_comp_out, val_latent_dim, validation_out, _, _ = test(unet, validation_loader2)

# %% [code]
abnormal_dataset2 = CustomDataset(abnormal_set_rb, abnormal_set_rb, normal = False)

# %% [code]
abnormal_loader2 = DataLoader(abnormal_dataset2, batch_size = 1, shuffle = False)

# %% [code]
abnormal_loss2, ab_comp_out, ab_latent_dim, abnormal_out, _, _ = test(unet, abnormal_loader2)

# %% [code]
def graphic_detection(output_made, color, margin = 1, alpha = 1):
    plt.figure(figsize = (20, 6))
    plt.ylim(-1, 1)
    #plt.xlim(1800, 17000)
    line = margin

    
    for i in range(len(output_made)):
        diff = np.array(output_made[i]) #- np.array(output_real[i])
        print(len(diff))
        print(f'mean: {np.mean(diff)}')
        print(f'std: {np.std(diff)}')
    
        for j in range(diff.shape[0]):
            plt.plot(list(range(diff.shape[1])), diff[j])#, color = color[i], alpha = alpha[i])
    
    plt.axhline(0, color = 'black', linestyle = 'solid')
    plt.axhline(margin, color = 'black', linestyle = 'dashed')
    plt.axhline(-margin, color = 'black', linestyle = 'dashed')
    #plt.ylim(-0.25, 0.25)

# %% [code]
with open('220831_output_set276_e100_8-DOl9191923-1best.pickle', 'wb') as s:
    pickle.dump((train_out, validation_out, abnormal_out, train_set, validation_set, abnormal_set, train_loss, validation_loss2, abnormal_loss2), s)

# %% [code]
margin =21630

print(np.where(np.array(abnormal_loss2) < margin))
print(np.where(np.array(validation_loss2) > margin))
print(np.where(np.array(train_loss) > margin))

plt.figure(figsize = (20, 10))
plt.scatter(list(range(0, len(validation_set))), validation_loss2, color = 'g')
plt.scatter(list(range(0, len(abnormal_set))), abnormal_loss2, color = 'r')
plt.scatter(list(range(0, len(train_set))), train_loss, color = 'b')
plt.axhline(margin, color = 'k', linestyle = 'dotted')

print(f'Epoch # of Minimal loss: {np.argmin(total_losses)}, Loss: {min(total_losses)}')
print(f'Anomaly detection rate: {sum(np.array(abnormal_loss2) > margin)/len(abnormal_loader.dataset)}')
print(f'Validation accuracy rate: {sum(np.array(validation_loss2) <= margin)/len(validation_loader.dataset)}')
print(f'Train accuracy rate: {sum(np.array(train_loss) <= margin)/len(train_loader.dataset)}')

# %% [code]
#torch.save({
#    'epoch': epoch,
#    'model_state_dict': unet.state_dict(),
#    'optimizer_state_dict': optimizer.state_dict(),
#    'loss': train_loss
#}, './220831_VAE_Maxpool276_100epochs_64_8-DOl9191923-3best_938873.pt')


# %% [code]
#unet = Unet(latent_dim).to(device)

# %% [code]
#optimizer = optim.Adam(unet.parameters(), lr = 1e-3)

# %% [code]
#checkpoint = torch.load('./220831_VAE_Maxpool276_100epochs_64_8-DOl9191923-3best_938873.pt')

# %% [code]
#unet.load_state_dict(checkpoint['model_state_dict'])
#optimizer.load_state_dict(checkpoint['optimizer_state_dict'])
#epoch = checkpoint['epoch']
#total_losses = checkpoint['loss']
